# Supplementary material for: Identification and characterization analysis of sulfotransferases (SOTs) gene family in cotton (Gossypium) and its involvement in fiber development
Source: BMC Plant Biol. 2019 Dec 30;19:595. doi: 10.1186/s12870-019-2190-3 (PMC6938023; doi:10.1186/s12870-019-2190-3)
Supplement: Supplementary file 1 — Additional file 1: Table S1. List of SOT genes identified in Gossypium and their sequence properties. Table S2. Duplicated SOT gene pairs among four cotton species. Table S3. Duplicated SOT gene pairs in G. hirsutum. Table S4. Informations of motifs in SOT genes. Table S5. Gene-specific primers used for amplifications or vector constructions. [file 12870_2019_2190_MOESM1_ESM.xlsx]

## Sheet: Table S1
Table S1 List of SOT genes identified in Gossypium and their sequence properties
Gene ID	Name	Chr.	Start	End	Strand	Number of amino acid	Mw/KDa	pI	#Most-Likely-Location
Ga01G0529.1	GaSOT01	Chr01	6376954	6395995	-	334	39.0156	6.4	Cytoplasmic,Mitochondrial
Ga01G0533.1	GaSOT02	Chr01	6457373	6457666	-	97	11.4661	7.79	Mitochondrial,Nuclear
Ga01G0534.1	GaSOT03	Chr01	6457727	6458262	-	148	17.1219	6.57	Extracellular,Mitochondrial
Ga02G0409.1	GaSOT04	Chr02	5822060	5823073	-	337	38.6639	5.69	Cytoplasmic
Ga02G0410.1	GaSOT05	Chr02	5860210	5861043	-	217	24.9345	7.22	Cytoplasmic
Ga02G0411.1	GaSOT06	Chr02	5897170	5898177	-	335	38.4868	5.69	Cytoplasmic
Ga02G0412.1	GaSOT07	Chr02	5923233	5924233	-	302	34.8838	6.27	Cytoplasmic
Ga02G1648.1	GaSOT08	Chr02	97658057	97665155	+	308	34.9831	6.53	PlasmaMembrane
Ga02G1649.1	GaSOT09	Chr02	97668763	97669584	+	247	28.0061	6.34	Cytoplasmic
Ga02G1675.1	GaSOT10	Chr02	97905935	97913159	+	672	76.1532	8.72	Nuclear
Ga04G1945.1	GaSOT11	Chr04	95998308	95999333	+	341	39.3221	6.23	Cytoplasmic
Ga05G3041.1	GaSOT12	Chr05	33526527	33527471	-	314	35.8058	7.68	Cytoplasmic
Ga05G3042.1	GaSOT13	Chr05	33574333	33575289	-	318	36.3695	6.11	Cytoplasmic,PlasmaMembrane
Ga05G3043.1	GaSOT14	Chr05	33627870	33628807	-	287	32.7946	8.61	Cytoplasmic,Chloroplast
Ga05G3044.1	GaSOT15	Chr05	33667975	33668928	-	282	32.0996	6.97	Chloroplast,Cytoplasmic ,PlasmaMembrane
Ga05G3046.1	GaSOT16	Chr05	33834115	33835056	-	313	35.8069	6.51	Cytoplasmic,PlasmaMembrane
Ga05G4161.1	GaSOT17	Chr05	95165681	95167526	+	331	38.2104	5.61	Cytoplasmic
Ga05G4162.1	GaSOT18	Chr05	95176783	95177454	+	179	20.4054	6.49	Cytoplasmic
Ga05G4163.1	GaSOT19	Chr05	95189693	95192138	+	353	40.9796	6.8	Nuclear,Extracellular
Ga05G4164.1	GaSOT20	Chr05	95203001	95206501	+	259	30.2201	5.8	Cytoplasmic
Ga05G4165.1	GaSOT21	Chr05	95251556	95252535	+	316	36.5345	6.08	Cytoplasmic
Ga05G4166.1	GaSOT22	Chr05	95263687	95264656	+	271	31.2979	8.18	Extracellular,Mitochondrial ,Cytoplasmic
Ga06G2082.1	GaSOT23	Chr06	124848145	124849130	+	307	35.9972	7.76	Mitochondrial
Ga07G0700.1	GaSOT24	Chr07	7887279	7909517	-	283	33.1321	6.12	Cytoplasmic
Ga07G0701.1	GaSOT25	Chr07	7936176	7937201	-	341	38.7597	6.56	Cytoplasmic
Ga09G1504.1	GaSOT26	Chr09	71879685	71880541	+	243	27.7966	6.53	Cytoplasmic,Nuclear
Ga09G2726.1	GaSOT27	Chr09	84150253	84151436	-	332	38.2378	6.04	Cytoplasmic
Ga10G0770.1	GaSOT28	Chr10	14546829	14547059	-	76	8.41769	6.25	Nuclear
Ga10G0771.1	GaSOT29	Chr10	14547118	14547753	-	211	23.723	6.03	Nuclear,Extracellular
Ga10G0880.1	GaSOT30	Chr10	18854835	18855842	-	335	38.0894	6.27	Cytoplasmic,Extracellular
Ga10G2065.1	GaSOT31	Chr10	110378006	110380507	-	341	39.3513	8.57	PlasmaMembrane
Ga11G1359.1	GaSOT32	Chr11	31545088	31546119	+	343	39.5572	6.17	Cytoplasmic
Ga11G1362.1	GaSOT33	Chr11	31568830	31570176	-	318	36.9974	5.52	Extracellular,Cytoplasmic,Nuclear
Ga11G1364.1	GaSOT34	Chr11	31610217	31614211	-	311	36.1993	5.41	Nuclear,Cytoplasmic
Ga11G1383.1	GaSOT35	Chr11	32484085	32485129	+	181	20.5764	5.54	Cytoplasmic
Ga11G1384.1	GaSOT36	Chr11	32504495	32505537	-	290	33.6724	7.63	PlasmaMembrane
Ga11G1389.1	GaSOT37	Chr11	32908320	32909324	+	324	37.4749	6.6	Cytoplasmic
Ga11G1448.1	GaSOT38	Chr11	38439769	38440806	-	324	37.5489	6.13	Cytoplasmic
Ga11G1453.1	GaSOT39	Chr11	38822691	38823218	-	175	19.9448	5.68	Cytoplasmic
Ga11G4041.1	GaSOT40	Chr11	123711439	123712389	+	316	36.4999	6.89	Mitochondrial,Cytoplasmic
Ga11G4042.1	GaSOT41	Chr11	123715024	123719748	+	220	25.7235	7.72	Cytoplasmic
Ga12G0964.1	GaSOT42	Chr12	9962533	9972495	+	340	39.1475	5.53	Cytoplasmic
Ga12G0988.1	GaSOT43	Chr12	10284760	10285749	-	329	37.7189	5.64	Cytoplasmic
Ga13G1153.1	GaSOT44	Chr13	58371397	58372521	-	374	42.6115	5.85	Extracellular
Ga13G2222.1	GaSOT45	Chr13	117190542	117191590	+	339	38.7523	7.16	Cytoplasmic
Ga14G2101.1	GaSOT46	tig00018109	65060	67562	-	343	39.3185	9.22	PlasmaMembrane
Gorai.001G067500.1	GrSOT01	Chr01	6759041	6762092	-	341	39.2632	6.17	Cytoplasmic
Gorai.002G053100.1	GrSOT02	Chr02	4709777	4710728	-	302	35.2053	7.67	Mitochondrial
Gorai.002G075200.1	GrSOT03	Chr02	8851220	8851732	-	135	15.0633	7.8	Nuclear,PlasmaMembrane
Gorai.002G247100.1	GrSOT04	Chr02	61093697	61101835	+	311	35.6398	5.82	PlasmaMembrane,Cytoplasmic
Gorai.002G247200.1	GrSOT05	Chr02	61107095	61108266	+	313	35.4826	6.6	PlasmaMembrane
Gorai.002G250000.1	GrSOT06	Chr02	61378258	61379663	+	178	20.1793	9.36	Mitochondrial
Gorai.003G022800.1	GrSOT07	Chr03	1738014	1741379	-	343	39.1933	9.09	PlasmaMembrane
Gorai.003G042000.1	GrSOT08	Chr03	5232217	5233305	+	334	38.0514	6.67	Cytoplasmic
Gorai.003G042100.1	GrSOT09	Chr03	5257438	5258816	+	335	38.7645	6.8	Cytoplasmic
Gorai.003G042200.1	GrSOT10	Chr03	5275261	5278723	+	303	34.9901	6.22	Cytoplasmic
Gorai.003G042300.1	GrSOT11	Chr03	5287693	5288889	+	277	32.0217	6.56	Cytoplasmic
Gorai.003G042400.1	GrSOT12	Chr03	5289698	5290678	+	326	37.4357	6.4	Cytoplasmic
Gorai.006G146600.1	GrSOT13	Chr06	40486280	40487204	+	288	32.7103	6.34	Cytoplasmic
Gorai.006G263700.1	GrSOT14	Chr06	50306215	50307074	-	214	24.7395	5.83	Cytoplasmic
Gorai.007G009600.1	GrSOT15	Chr07	742818	743911	-	210	24.2367	5.99	Cytoplasmic
Gorai.007G254500.1	GrSOT16	Chr07	41243856	41245003	+	322	37.3387	6.4	Cytoplasmic
Gorai.007G254700.1	GrSOT17	Chr07	41272363	41272904	+	154	17.8291	4.7	Cytoplasmic
Gorai.007G254800.1	GrSOT18	Chr07	41278759	41279981	+	319	37.2777	6.04	Cytoplasmic
Gorai.007G254900.1	GrSOT19	Chr07	41282738	41283823	+	361	41.8476	5.27	Cytoplasmic,Nuclear
Gorai.007G255000.1	GrSOT20	Chr07	41286379	41287514	+	352	40.8787	5.42	Cytoplasmic,PlasmaMembrane
Gorai.007G255100.1	GrSOT21	Chr07	41290128	41291396	+	154	18.0315	6.02	Extracellular
Gorai.007G255200.1	GrSOT22	Chr07	41316140	41317171	-	343	39.7295	6.08	Cytoplasmic
Gorai.007G258000.1	GrSOT23	Chr07	41931799	41933041	+	347	40.1509	6.83	Cytoplasmic
Gorai.007G258100.1	GrSOT24	Chr07	41948020	41948514	-	164	18.9424	5.05	Cytoplasmic
Gorai.007G258200.1	GrSOT25	Chr07	41953184	41953723	-	168	19.4925	7.61	Extracellular,Nuclear,Cytoplasmic,PlasmaMembrane
Gorai.008G200300.1	GrSOT26	Chr08	48524390	48525537	+	329	37.5134	5.54	Cytoplasmic
Gorai.008G202900.1	GrSOT27	Chr08	48857692	48859007	-	331	38.2746	5.56	Cytoplasmic
Gorai.008G203000.1	GrSOT28	Chr08	48862357	48863312	-	230	26.6055	6.37	Extracellular
Gorai.009G299200.1	GrSOT29	Chr09	26313990	26314943	-	317	36.2553	5.76	Cytoplasmic
Gorai.009G299300.1	GrSOT30	Chr09	26323135	26324022	-	279	32.1802	9.18	PlasmaMembrane,Cytoplasmic
Gorai.009G299400.1	GrSOT31	Chr09	26324685	26325167	-	148	16.7892	9.52	Nuclear,PlasmaMembrane,Mitochondrial
Gorai.009G299700.1	GrSOT32	Chr09	26373647	26374597	+	281	31.5088	8.39	Cytoplasmic,Mitochondrial
Gorai.009G299800.1	GrSOT33	Chr09	26448577	26449511	-	299	33.8534	6.08	Cytoplasmic
Gorai.009G413200.1	GrSOT34	Chr09	63136331	63137896	-	339	39.1789	6.6	Cytoplasmic
Gorai.009G442400.1	GrSOT35	Chr09	69393984	69395272	-	219	25.392	5.16	Cytoplasmic,Extracellular
Gorai.009G442900.1	GrSOT36	Chr09	69420183	69421693	-	326	37.6858	5.94	Cytoplasmic
Gorai.009G443000.1	GrSOT37	Chr09	69428743	69429724	-	315	36.3246	6.51	Cytoplasmic
Gorai.009G443200.1	GrSOT38	Chr09	69446493	69447416	-	307	35.4395	6.45	Extracellular,Lysosomal
Gorai.009G443300.1	GrSOT39	Chr09	69450797	69452470	-	353	40.8713	5.8	Cytoplasmic
Gorai.011G105300.1	GrSOT40	Chr11	12176509	12179686	-	337	38.8068	9.01	PlasmaMembrane
Gorai.011G220400.1	GrSOT41	Chr11	52874654	52879543	+	238	26.8704	8.92	Extracellular,Nuclear
Gorai.012G019500.1	GrSOT42	Chr12	2344486	2345511	-	341	39.3182	6.57	Cytoplasmic
Gorai.013G097100.1	GrSOT43	Chr13	16963656	16964908	-	281	32.4309	6.1	Cytoplasmic,Extracellular
Gorai.013G097200.1	GrSOT44	Chr13	17057329	17058668	-	374	42.5875	6.03	Extracellular
Gorai.013G208800.1	GrSOT45	Chr13	52036184	52037335	+	349	40.1257	6.84	Cytoplasmic
Gorai.N007700.1	GrSOT46	scaffold_15	171438	172427	-	329	38.1865	5.89	Cytoplasmic,Mitochondrial
GB_A01G0474	GbSOT01	A01	5569701	5569958	-	85	10.2649	8.64	Mitochondrial
GB_A01G0475	GbSOT02	A01	5585716	5586539	-	242	28.3707	8.81	Mitochondrial
GB_A01G0478	GbSOT03	A01	5640031	5640324	-	97	11.4391	7.79	Mitochondrial,Nuclear
GB_A01G0479	GbSOT04	A01	5640385	5640920	-	148	17.0518	6.57	Extracellular,Mitochondrial
GB_A01G2414	GbSOT05	A01	113820216	113827248	+	292	33.2281	5.67	PlasmaMembrane
GB_A01G2415	GbSOT06	A01	113836175	113836996	+	273	30.8335	6.95	Cytoplasmic
GB_A01G2440	GbSOT07	A01	114099658	114100590	+	310	35.3543	6.01	Cytoplasmic
GB_A02G1580	GbSOT08	A02	92705338	92706021	+	227	26.3233	9.18	Cytoplasmic
GB_A02G1581	GbSOT09	A02	92724738	92725745	+	335	38.5349	5.69	Cytoplasmic
GB_A02G1582	GbSOT10	A02	92772912	92773952	+	346	39.969	7.19	Cytoplasmic
GB_A02G1583	GbSOT11	A02	92822984	92823997	+	337	38.72	5.69	Cytoplasmic
GB_A02G1874	GbSOT12	A02	100240595	100243202	+	343	39.3185	9.22	PlasmaMembrane
GB_A04G0112	GbSOT13	A04	1415652	1416575	+	307	35.2452	6.07	Extracellular
GB_A04G0113	GbSOT14	A04	1439965	1440315	+	116	13.1669	5.09	Extracellular
GB_A04G0115	GbSOT15	A04	1456821	1457495	+	224	26.0197	6.06	Cytoplasmic
GB_A04G0116	GbSOT16	A04	1477335	1477772	+	145	16.8462	5.66	Cytoplasmic
GB_A04G1847	GbSOT17	scaffold587_obj_A04	16859	17839	+	326	37.77	6.22	Cytoplasmic
GB_A05G2897	GbSOT18	A05	33134329	33135270	-	313	35.889	7.68	Cytoplasmic
GB_A05G2898	GbSOT19	A05	33178827	33179768	-	313	35.7639	6.72	Cytoplasmic,PlasmaMembrane
GB_A05G2900	GbSOT20	A05	33239549	33239761	-	71	7.69774	8.06	Nuclear,Mitochondrial,Extracellular
GB_A05G4284	GbSOT21	A05	105157679	105158704	+	341	39.1199	6.38	Cytoplasmic
GB_A06G2015	GbSOT22	A06	113391242	113392120	+	292	33.6655	6.72	Cytoplasmic,Mitochondrial
GB_A07G0650	GbSOT23	A07	7595663	7596709	-	348	40.3611	5.85	Cytoplasmic
GB_A09G1599	GbSOT24	A09	66665592	66665945	+	117	13.6015	4.96	Cytoplasmic
GB_A09G2710	GbSOT25	A09	78414400	78415586	-	343	39.2528	5.8	Cytoplasmic
GB_A10G0963	GbSOT26	A10	17563227	17565730	+	341	39.3562	8.38	PlasmaMembrane
GB_A10G2116	GbSOT27	A10	97478309	97481738	-	341	38.7813	6.46	Extracellular,Cytoplasmic
GB_A10G2220	GbSOT28	A10	100451507	100452717	+	280	31.1785	8.51	Nuclear
GB_A11G0086	GbSOT29	A11	835765	840312	-	291	33.8226	6.84	Cytoplasmic
GB_A11G0087	GbSOT30	A11	842988	852405	-	457	52.9431	9.47	Mitochondrial,Nuclear
GB_A11G2595	GbSOT31	A11	85704342	85705427	+	361	41.8379	5.17	Cytoplasmic
GB_A11G2596	GbSOT32	A11	85747446	85748597	+	383	44.3728	5.44	PlasmaMembrane,Cytoplasmic,Extracellular
GB_A11G2598	GbSOT33	A11	85778442	85779437	-	331	38.1457	6.16	Cytoplasmic,Mitochondrial
GB_A12G2117	GbSOT34	A12	91792840	91793829	+	329	37.7189	5.64	Cytoplasmic
GB_A12G2141	GbSOT35	A12	92059799	92060794	-	331	38.2714	5.61	Cytoplasmic
GB_A12G2142	GbSOT36	A12	92068886	92069727	-	236	27.3612	6.17	Cytoplasmic,Nuclear
GB_A13G2188	GbSOT37	A13	106338903	106339919	+	338	39.0406	7.16	Cytoplasmic
GB_D01G0496	GbSOT38	D01	5329003	5329725	-	240	28.2163	8.21	Mitochondrial,Cytoplasmic
GB_D01G2487	GbSOT39	D01	61929547	61944854	+	311	35.4436	6.95	PlasmaMembrane,Cytoplasmic
GB_D03G0211	GbSOT40	D03	1862459	1864958	-	343	39.1933	9.09	PlasmaMembrane
GB_D03G0413	GbSOT41	D03	5329675	5330682	+	335	38.5471	7.04	Cytoplasmic
GB_D03G0414	GbSOT42	D03	5339495	5340049	+	184	21.2522	5.99	Cytoplasmic
GB_D03G0415	GbSOT43	D03	5367016	5368023	+	335	38.8583	6.6	Cytoplasmic
GB_D03G0416	GbSOT44	D03	5368884	5369287	+	121	14.023	9.13	Mitochondrial,Cytoplasmic
GB_D03G0417	GbSOT45	D03	5395004	5395480	+	158	18.2982	7.78	Mitochondrial,Cytoplasmic
GB_D03G0418	GbSOT46	D03	5409190	5410197	+	335	38.7563	6.86	Cytoplasmic
GB_D03G0419	GbSOT47	D03	5411085	5411879	+	265	30.4609	6.25	Cytoplasmic
GB_D03G0420	GbSOT48	D03	5448833	5449322	+	120	13.7178	5.22	Nuclear
GB_D04G0183	GbSOT49	D04	2305158	2306183	-	341	39.2761	6.38	Cytoplasmic
GB_D04G1281	GbSOT50	D04	40793370	40794383	-	337	39.0146	6.01	Cytoplasmic,Extracellular
GB_D05G2886	GbSOT51	D05	28100899	28101834	-	311	35.3072	6.51	Cytoplasmic
GB_D05G4006	GbSOT52	D05	64761571	64762551	-	232	26.8603	4.94	Cytoplasmic
GB_D05G4011	GbSOT53	D05	64780299	64781279	-	326	37.3774	5.46	Cytoplasmic
GB_D05G4012	GbSOT54	D05	64788093	64788812	-	239	27.5764	6.19	Extracellular
GB_D05G4083	GbSOT55	scaffold17996_obj_D05	354	932	+	193	22.607	6.09	Cytoplasmic,Mitochondrial
GB_D06G2091	GbSOT56	D06	58080059	58081045	+	328	38.1334	6.02	Cytoplasmic,Mitochondrial
GB_D07G0654	GbSOT57	D07	7022164	7023210	-	348	40.4444	5.92	Cytoplasmic
GB_D07G0655	GbSOT58	D07	7024143	7025168	-	341	39.001	6.8	Cytoplasmic
GB_D09G1443	GbSOT59	D09	42533860	42534381	+	173	19.3211	6.94	Cytoplasmic,Chloroplast
GB_D09G1444	GbSOT60	D09	42534482	42534781	+	99	11.3929	5.52	Cytoplasmic
GB_D09G2540	GbSOT61	D09	53012668	53013612	-	234	26.8788	6.71	Cytoplasmic
GB_D10G1028	GbSOT62	D10	12731904	12734376	-	337	38.8117	9.11	PlasmaMembrane
GB_D10G2196	GbSOT63	D10	55983868	55984991	+	272	30.931	7.07	Cytoplasmic,Nuclear
GB_D10G2197	GbSOT64	D10	55988453	55988731	+	92	10.1756	5.45	Cytoplasmic,Nuclear
GB_D11G0084	GbSOT65	D11	750278	751342	-	255	29.2885	6.66	Cytoplasmic
GB_D11G2615	GbSOT66	D11	51592901	51594031	+	376	43.6541	5.67	Extracellular,Cytoplasmic ,PlasmaMembrane
GB_D11G2616	GbSOT67	D11	51598039	51599109	+	331	38.5578	5.43	Cytoplasmic
GB_D11G2617	GbSOT68	D11	51613850	51614845	-	331	38.4	6.22	Cytoplasmic
GB_D11G2641	GbSOT69	D11	52274763	52275806	+	347	40.0818	6.42	Cytoplasmic
GB_D12G2111	GbSOT70	D12	51581965	51582954	+	329	37.5585	5.64	Cytoplasmic
GB_D12G2136	GbSOT71	D12	51909836	51910854	-	317	36.3483	5.84	Cytoplasmic,Extracellular
GB_D12G2137	GbSOT72	D12	51920503	51921126	-	207	24.0028	6.44	PlasmaMembrane
GB_D12G2138	GbSOT73	D12	51945453	51945872	+	139	16.4629	6.43	Cytoplasmic
GB_D13G0927	GbSOT74	D13	16928113	16929237	-	374	42.5634	6.03	Extracellular
GB_D13G2134	GbSOT75	D13	55105861	55106694	+	277	31.7713	6.37	Cytoplasmic
GB_scaffold15207_objG0001	GbSOT76	scaffold15207_obj	1660	2790	+	376	43.5509	5.66	Extracellular,Cytoplasmic
GH_A01G0482	GhSOT01	A01	5584306	5585129	-	242	28.3707	8.81	Mitochondrial
GH_A01G0485	GhSOT02	A01	5635451	5636402	-	253	29.668	6.61	Mitochondrial
GH_A01G2308	GhSOT03	A01	116288780	116289601	+	273	30.9024	6.45	Cytoplasmic,Chloroplast
GH_A01G2309	GhSOT04	A01	116294983	116295804	+	273	30.7471	6.53	Cytoplasmic,PlasmaMembrane
GH_A01G2310	GhSOT05	A01	116304754	116305575	+	273	31.0528	6.95	Cytoplasmic,PlasmaMembrane
GH_A01G2335	GhSOT06	A01	116600709	116601641	+	310	35.3973	6.14	Cytoplasmic
GH_A02G1549	GhSOT07	A02	98558121	98558804	+	227	26.2933	9.28	Cytoplasmic
GH_A02G1550	GhSOT08	A02	98577442	98578449	+	335	38.5349	5.69	Cytoplasmic
GH_A02G1551	GhSOT09	A02	98639445	98640278	+	277	31.9557	6.83	Cytoplasmic
GH_A02G1553	GhSOT10	A02	98696921	98697934	+	337	38.72	5.69	Cytoplasmic
GH_A02G1840	GhSOT11	A02	106330459	106332957	+	343	39.3185	9.22	PlasmaMembrane
GH_A04G0109	GhSOT12	A04	1396253	1397233	+	326	37.4956	5.74	Cytoplasmic,Extracellular
GH_A04G0110	GhSOT13	A04	1405143	1406116	+	269	31.1916	8.37	Extracellular,Cytoplasmic ,Nuclear
GH_A04G0111	GhSOT14	A04	1413038	1414018	+	326	37.6989	6.21	Cytoplasmic
GH_A04G0112	GhSOT15	A04	1425950	1426387	+	145	16.8102	5.73	Cytoplasmic
GH_A05G2859	GhSOT16	A05	32583801	32585529	-	344	39.4859	6.47	Cytoplasmic
GH_A05G2860	GhSOT17	A05	32635939	32636880	-	313	35.8601	8.18	Cytoplasmic,PlasmaMembrane
GH_A05G4189	GhSOT18	A05	108376005	108377030	+	341	39.1469	6.09	Cytoplasmic
GH_A06G1976	GhSOT19	A06	121478330	121479316	+	328	38.2187	6.16	Cytoplasmic,Mitochondrial
GH_A07G0663	GhSOT20	A07	7451779	7452825	-	348	40.3891	5.85	Cytoplasmic
GH_A07G0665	GhSOT21	A07	7471555	7472601	-	348	40.4665	6.03	Cytoplasmic
GH_A07G0666	GhSOT22	A07	7498853	7499878	-	341	38.7877	7.13	Cytoplasmic
GH_A09G1476	GhSOT23	A09	70776912	70777166	+	84	9.42873	5.59	Extracellular,PlasmaMembrane
GH_A09G1477	GhSOT24	A09	70777417	70777770	+	117	13.6185	5.24	Cytoplasmic
GH_A09G2605	GhSOT25	A09	82369008	82370194	-	343	39.2969	5.8	Cytoplasmic
GH_A10G0926	GhSOT26	A10	17419227	17421730	+	341	39.3292	8.38	PlasmaMembrane
GH_A10G1991	GhSOT27	A10	102287710	102288717	-	335	38.0844	6.42	Extracellular,Cytoplasmic
GH_A10G2073	GhSOT28	A10	104834479	104835689	+	280	31.1745	8.51	Nuclear
GH_A11G0082	GhSOT29	A11	742180	743130	-	316	36.5329	6.89	Mitochondrial,Cytoplasmic
GH_A11G2529	GhSOT30	A11	90707307	90707930	+	207	24.0826	5.3	PlasmaMembrane
GH_A11G2530	GhSOT31	A11	90707949	90708437	+	162	18.7537	5.8	Cytoplasmic
GH_A11G2532	GhSOT32	A11	90749589	90750695	+	368	42.5796	5.26	Cytoplasmic,Nuclear
GH_A11G2534	GhSOT33	A11	90773801	90774796	-	331	38.2047	6.33	Cytoplasmic,Mitochondrial
GH_A11G2591	GhSOT34	A11	95020670	95021197	+	175	19.8538	5.86	Cytoplasmic
GH_A11G2592	GhSOT35	A11	95130415	95130912	+	165	18.5542	6.07	Cytoplasmic
GH_A12G2032	GhSOT36	A12	97919839	97920828	+	329	37.7209	5.8	Cytoplasmic
GH_A12G2055	GhSOT37	A12	98190800	98191795	-	307	35.5303	5.52	Cytoplasmic
GH_A13G2054	GhSOT38	A13	104085716	104086732	+	338	38.9804	6.83	Cytoplasmic
GH_D01G0478	GhSOT39	D01	5036929	5037882	-	317	37.0264	6.83	Mitochondrial,Cytoplasmic
GH_D01G2386	GhSOT40	D01	62918009	62924971	+	150	17.2458	5.14	Cytoplasmic
GH_D01G2387	GhSOT41	D01	62929298	62930239	+	313	35.4645	6	PlasmaMembrane
GH_D03G0217	GhSOT42	D03	1861832	1864327	-	343	39.1933	9.09	PlasmaMembrane
GH_D03G0415	GhSOT43	D03	5176454	5177461	+	335	38.6062	7.57	Cytoplasmic
GH_D03G0416	GhSOT44	D03	5185765	5186772	+	335	38.7644	6.57	Cytoplasmic
GH_D03G0417	GhSOT45	D03	5207560	5207742	+	60	7.213	6.04	Nuclear
GH_D03G0418	GhSOT46	D03	5213619	5214626	+	335	38.9325	6.83	Cytoplasmic
GH_D03G0419	GhSOT47	D03	5240318	5240794	+	158	18.3262	7.78	Mitochondrial,Cytoplasmic
GH_D03G0420	GhSOT48	D03	5254722	5255729	+	335	38.6632	6.64	Cytoplasmic
GH_D03G0421	GhSOT49	D03	5256780	5257793	+	337	38.7241	5.96	Cytoplasmic
GH_D03G0422	GhSOT50	D03	5294052	5294607	+	142	15.9326	6.13	Nuclear
GH_D04G0188	GhSOT51	D04	2472120	2473145	-	341	39.2761	6.38	Cytoplasmic
GH_D04G1212	GhSOT52	D04	40419659	40420672	-	337	39.0146	6.01	Cytoplasmic,Extracellular
GH_D05G2878	GhSOT53	D05	27943869	27944930	-	255	28.5042	6.08	Cytoplasmic
GH_D05G3950	GhSOT54	D05	61913480	61914460	-	326	37.3774	5.46	Cytoplasmic
GH_D05G3951	GhSOT55	D05	61940654	61941328	-	201	23.1071	5.48	Cytoplasmic
GH_D05G3953	GhSOT56	D05	61950322	61951071	-	249	29.17	5.37	Extracellular
GH_D05G4078	GhSOT57	scaffold20517_obj_D05	354	924	+	190	22.3196	6.09	Cytoplasmic,Mitochondrial
GH_D05G4101	GhSOT58	scaffold5650_obj_D05	526	1479	-	317	36.3174	5.93	Cytoplasmic
GH_D06G2007	GhSOT59	D06	60524270	60525256	+	328	38.1334	6.02	Cytoplasmic,Mitochondrial
GH_D07G0659	GhSOT60	D07	6818875	6819717	-	280	32.6466	6.16	Cytoplasmic
GH_D07G0660	GhSOT61	D07	6830808	6831833	-	341	38.963	6.8	Cytoplasmic
GH_D09G1429	GhSOT62	D09	41050071	41050592	+	173	19.3221	6.88	Cytoplasmic,Chloroplast ,Extracellular
GH_D09G1430	GhSOT63	D09	41050693	41050992	+	99	11.3929	5.52	Cytoplasmic
GH_D09G2532	GhSOT64	D09	51240280	51241224	-	234	26.8788	6.71	Cytoplasmic
GH_D10G1036	GhSOT65	D10	12515315	12517785	-	337	38.8599	9.11	PlasmaMembrane
GH_D10G2184	GhSOT66	D10	57388491	57388802	+	103	11.2999	6.29	Nuclear
GH_D11G2586	GhSOT67	D11	50777493	50778623	+	376	43.6501	5.67	Cytoplasmic,Extracellular,PlasmaMembrane
GH_D11G2587	GhSOT68	D11	50789856	50790914	+	352	40.9469	6.13	Cytoplasmic,PlasmaMembrane,Extracellular
GH_D11G2588	GhSOT69	D11	50792688	50793773	+	336	39.0374	5.44	Cytoplasmic
GH_D11G2589	GhSOT70	D11	50808174	50809169	-	331	38.3609	6.22	Cytoplasmic
GH_D11G2612	GhSOT71	D11	51480408	51481451	+	347	40.0847	6.27	Cytoplasmic
GH_D12G2054	GhSOT72	D12	52757286	52758113	-	275	31.6533	6.31	Cytoplasmic
GH_D12G2056	GhSOT73	D12	52771548	52772375	-	275	31.5512	7.07	Mitochondrial,Cytoplasmic
GH_D12G2057	GhSOT74	D12	52796917	52797336	+	139	16.4208	6.43	Cytoplasmic
GH_D13G0885	GhSOT75	D13	17504206	17505330	-	374	42.5374	6.03	Extracellular,Cytoplasmic
GH_D13G2028	GhSOT76	D13	58190123	58190956	+	277	31.6641	6.21	Cytoplasmic
GH_scaffold7261_objG0001	GhSOT77	scaffold7261_obj	670	1650	+	326	37.6708	6.15	Nuclear,Cytoplasmic

## Sheet: Table S2
Table S2 Duplicated SOT genepairs among four cotton species.
Collinear GhSOT gene pairs in all the other cotton species	Collinear GhSOT gene pairs in G. hirsutum and G. arboretum	Collinear GhSOT gene pairs in G. hirsutum and G. raimondii	Collinear GhSOT gene pairs in G. hirsutum and G. barbadense
GH_A01G2308	GH_A01G0482	GH_A01G2308	GH_A01G0482
GH_A02G1549	GH_A01G2308	GH_A01G2335	GH_A01G2308
GH_A02G1840	GH_A02G1549	GH_A02G1549	GH_A01G2335
GH_A04G0109	GH_A02G1840	GH_A02G1840	GH_A02G1549
GH_A05G4189	GH_A04G0109	GH_A04G0109	GH_A02G1551
GH_A05G2859	GH_A05G4189	GH_A05G2859	GH_A02G1553
GH_A06G1976	GH_A05G2859	GH_A05G4189	GH_A02G1840
GH_A07G0663	GH_A06G1976	GH_A06G1976	GH_A04G0109
GH_A09G2605	GH_A07G0663	GH_A07G0663	GH_A05G2859
GH_A09G1476	GH_A09G2605	GH_A09G2605	GH_A05G4189
GH_A10G2073	GH_A09G1476	GH_A09G1476	GH_A06G1976
GH_A10G0926	GH_A10G2073	GH_A10G0926	GH_A07G0663
GH_A11G2529	GH_A10G0926	GH_A10G2073	GH_A09G1477
GH_A11G0082	GH_A10G1991	GH_A11G0082	GH_A09G2605
GH_A12G2032	GH_A11G2530	GH_A11G2529	GH_A10G2073
GH_A12G2055	GH_A11G2529	GH_A11G2534	GH_A10G0926
GH_A13G2054	GH_A11G0082	GH_A12G2032	GH_A09G1476
GH_D03G0217	GH_A12G2032	GH_A12G2055	GH_A10G1991
GH_D03G0415	GH_A12G2055	GH_A13G2054	GH_A11G0082
GH_D01G2386	GH_A13G2054	GH_D06G2007	GH_A11G2529
GH_D04G0188	GH_D03G0217	GH_D01G2386	GH_A11G2534
GH_D06G2007	GH_D03G0415	GH_D01G0478	GH_A12G2032
GH_D05G2878	GH_D01G2386	GH_D07G0659	GH_A12G2055
GH_D07G0659	GH_D04G0188	GH_D03G0217	GH_D01G2386
GH_D09G1429	GH_D06G2007	GH_D03G0415	GH_A13G2054
GH_D09G2532	GH_D05G2878	GH_D10G1036	GH_D01G0478
GH_D10G1036	GH_D05G3950	GH_D11G2586	GH_D04G0188
GH_D11G2586	GH_D07G0659	GH_D11G2612	GH_D03G0217
GH_D11G2612	GH_D09G1429	GH_D09G1429	GH_D04G1212
GH_D12G2054	GH_D09G2532	GH_D09G2532	GH_D03G0415
GH_D13G0885	GH_D10G1036	GH_D12G2054	GH_D03G0416
GH_D13G2028	GH_D11G2586	GH_D04G0188	GH_D03G0421
	GH_D11G2589	GH_D04G1212	GH_D03G0417
	GH_D11G2588	GH_D05G3950	GH_D05G2878
	GH_D11G2612	GH_D05G2878	GH_D05G3953
	GH_D10G2184	GH_D13G0885	GH_D07G0659
	GH_D12G2054	GH_D13G2028	GH_D06G2007
	GH_D13G0885		GH_D10G1036
	GH_D13G2028		GH_D09G1429
			GH_D09G1430
			GH_D09G2532
			GH_D11G2586
			GH_D11G2589
			GH_D10G2184
			GH_D12G2054
			GH_D12G2057
			GH_D13G2028
			GH_D13G0885
			GH_D11G2612

## Sheet: Table S3
Table S3 Duplicated SOT genepairs in G. hirsutum.
Gene ID/Name	Gene ID/Name	replication
GH_A01G2308/GhSOT03	GH_A01G2309/GhSOT04	Tandem
GH_A01G2309/GhSOT04	GH_A01G2310/GhSOT05	Tandem
GH_A02G1549/GhSOT07	GH_A02G1550/GhSOT08	Tandem
GH_A02G1550/GhSOT08	GH_A02G1551/GhSOT09	Tandem
GH_A04G0109/GhSOT12	GH_A04G0110/GhSOT13	Tandem
GH_A04G0110/GhSOT13	GH_A04G0111/GhSOT14	Tandem
GH_A04G0111/GhSOT14	GH_A04G0112/GhSOT15	Tandem
GH_A05G2859/GhSOT16	GH_A05G2860/GhSOT17	Tandem
GH_A07G0665/GhSOT21	GH_A07G0666/GhSOT22	Tandem
GH_A11G2591/GhSOT34	GH_A11G2592/GhSOT35	Tandem
GH_D01G2386/GhSOT40	GH_D01G2387/GhSOT41	Tandem
GH_D03G0415/GhSOT43	GH_D03G0416/GhSOT44	Tandem
GH_D03G0417/GhSOT45	GH_D03G0418/GhSOT46	Tandem
GH_D03G0418/GhSOT46	GH_D03G0419/GhSOT47	Tandem
GH_D03G0419/GhSOT47	GH_D03G0420/GhSOT48	Tandem
GH_D05G3950/GhSOT54	GH_D05G3951/GhSOT55	Tandem
GH_D07G0659/GhSOT60	GH_D07G0660/GhSOT61	Tandem
GH_D11G2586/GhSOT67	GH_D11G2587/GhSOT68	Tandem
GH_D11G2587/GhSOT68	GH_D11G2588/GhSOT69	Tandem
GH_D12G2056/GhSOT73	GH_D12G2057/GhSOT74	Tandem
GH_A02G1551/GhSOT09	GH_D03G0416/GhSOT44	WGD or Segmental
GH_A02G1840/GhSOT11	GH_A10G0926/GhSOT26	WGD or Segmental
GH_A05G4189/GhSOT18	GH_D04G0188/GhSOT51	WGD or Segmental
GH_A06G1976/GhSOT19	GH_D06G2007/GhSOT59	WGD or Segmental
GH_A07G0663/GhSOT20	GH_D07G0659/GhSOT60	WGD or Segmental
GH_A09G1476/GhSOT23	GH_D09G1429/GhSOT62	WGD or Segmental
GH_A09G1477/GhSOT24	GH_D09G1430/GhSOT63	WGD or Segmental
GH_A09G2605/GhSOT25	GH_D09G2532/GhSOT64	WGD or Segmental
GH_A10G0926/GhSOT26	GH_D03G0217/GhSOT42	WGD or Segmental
GH_A10G2073/GhSOT28	GH_D05G2878/GhSOT53	WGD or Segmental
GH_A11G2529/GhSOT30	GH_D11G2586/GhSOT67	WGD or Segmental
GH_A12G2055/GhSOT37	GH_D12G2054/GhSOT72	WGD or Segmental
GH_A13G2054/GhSOT38	GH_D13G2028/GhSOT76	WGD or Segmental
GH_D03G0217/GhSOT42	GH_D11G2033	WGD or Segmental
GH_D10G1036/GhSOT65	GH_D11G2033	WGD or Segmental
GH_D10G2184/GhSOT66	GH_A10G2073/GhSOT28	WGD or Segmental
GH_A01G2335/GhSOT06		Dispersed
GH_A02G1553/GhSOT10		Dispersed
GH_A10G1991/GhSOT27		Dispersed
GH_A11G0082/GhSOT29		Dispersed
GH_A11G2534/GhSOT33		Dispersed
GH_A12G2032/GhSOT36		Dispersed
GH_D01G0478/GhSOT39		Dispersed
GH_D04G1212/GhSOT52		Dispersed
GH_D05G4078/GhSOT57		Dispersed
GH_D05G4101/GhSOT58		Dispersed
GH_D11G2612/GhSOT71		Dispersed
GH_D13G0885/GhSOT75		Dispersed
GH_scaffold7261_objG0001/GhSOT77		Dispersed
GH_A01G0482/GhSOT01		Proximal
GH_A01G0485/GhSOT02		Proximal
GH_A11G2530/GhSOT31		Proximal
GH_A11G2532/GhSOT32		Proximal
GH_D03G0421/GhSOT49		Proximal
GH_D03G0422/GhSOT50		Proximal
GH_D05G3953/GhSOT56		Proximal
GH_D11G2589/GhSOT70		Proximal

## Sheet: Table S4
Table S4 Informations of motifs in SOT genes.
MOTIF ID	MOTIF	WIDTH
Motif 1	FCQGVSHYGPFWDHVLGYWKA	21
Motif 2	MSAQKHFQAQPTDIILASSPKTGTTWLK	28
Motif 3	FFRKGKVGDWKNYLTPEMVER	21
Motif 4	EEEKQGVVEEIVKLCSFENLSNLEVNKSG	29
Motif 5	PDKILFLKYEDLKEDPVLYVKKLAEFLGV	29
Motif 6	PTSIKDSGCKIVYICRBPKDTFVS	24
Motif 7	PSPRLLSTHLPYSLL	15
Motif 8	NHPLLSANPHDLVPFLEYDLY	21
Motif 9	FANKLRPKNLPPJSLEEAFEL	21
Motif 10	DQITZZKLSGSGLTF	15
Motif 11	ALTFSIINRTSFDFS	15
Motif 12	LYQYQGFWCPS	11
Motif 13	EFKELISTLPKEKGW	15
Motif 14	IVQTLEKVYNLDWFTSASKNECSAAVGFKWMLNQGLVEHHKEIVEYFNHR	50
Motif 15	FRRNLLRRMVSVLANSYDRYAKLLNGTHKSHVHSZQEAAALSSYKPIINS	50
Motif 16	HYPKPETFSRGECSKNPVRFFAIJSMQRSGSGWFETLLNSHINVSSNGEI	50
Motif 17	QEFLGJPLMELTSRQVKIHKGPLSDFVKNWDDVNKTLTGTEYERFLRADY	50
Motif 18	MAEYICLFNKDTLJIKPPKKSPLFLRTIALLFAMLCGIYJYGVCJKHIGT	50
Motif 19	ISDLKEIESIAAKALEYFNSTRHLVLYYEDLITNRTKLKDV	41
Motif 20	LNNPNPDLSNI	11

## Sheet: Table S5
Table S5 Gene-specific primers used for amplifications or vector constructions.
Primer ID	Sequence(5'-3')	Restriction sites	Aim for
pGUSD11-1500F	AAGCTTATTTTTTTTCAAGACCAACAATATT	HindⅢ	Constructing vector for organization location of GhSOT.
pGUSD11-1500R	GGATCCGGTGAAACAAGCAGCTAGTCGAGAA	BamHⅠ
GFP-D11sal-F	aGTCGACGAGAAAACAAATAAGTGCA	SalⅠ	Constructing vector for subcellular localization of GhSOT.
GFP-D11sal-R	aGTCGACTCATGTAGAAGTAATATCTTTTGAA	SalⅠ
vigs-D11SpeI-F	ACTAGTTGTTTTTGGGGGTTCCTTTC	SpeⅠ	Constructing vector for VIGS.
vigs-D11AscI-R	GGCGCGCCATTTAAATGTTAAACCAGAGTTTTCC	AscⅠ
Histone 3F	TCAAGACTGATTTGCGTTTCCA	/	Detecting GhSOT expression with qRT-PCR
Histone 3R	GCGCAAAGGTTGGTGTCTTC	/
ND11-1F	AAGTGCAACTCCAGCTTCGT	/
ND11-1R	GGGAAGGTTTGCACCAGTTG	/
